# Supplementary material for: Adverse Effects of COVID-19 Vaccination: Machine Learning and Statistical Approach to Identify and Classify Incidences of Morbidity and Postvaccination Reactogenicity
Source: Healthcare (Basel). 2022 Dec 22;11(1):31. doi: 10.3390/healthcare11010031 (PMC9819062; doi:10.3390/healthcare11010031)
Supplement: Supplementary file 1 [file healthcare-11-00031-s001.zip]

Archive with 1 entries (1 files):
- healthcare-1996165-supplementary.pdf
